# Supplementary material for: Influence of Phlai (Zingiber montanum) and Njui (Bombax ceiba) Extracts in Bull Semen Extender on Antioxidant Activity and Sperm Quality
Source: Molecules. 2026 Jan 20;31(2):368. doi: 10.3390/molecules31020368 (PMC12844420; doi:10.3390/molecules31020368)
Supplement: Supplementary file 1 [file molecules-31-00368-s001.zip]

Archive with 1 entries (1 files):
- molecules-4029089-supplementary.pdf
